# Supplementary material for: Effect of polygenic scores of telomere length alleles on telomere length in newborns and parents
Source: Aging Cell. 2024 Jun 28;23(9):e14241. doi: 10.1111/acel.14241 (PMC11488311; doi:10.1111/acel.14241)
Supplement: Supplementary file 2 — Data S2. [file ACEL-23-e14241-s002.csv]

Sentinel_snp	Chr	BP_GRCh37	GENE	A1	A2	FREQ_A1	Beta_EURO	Beta_EURO_CI_lower	Beta_EURO_CI_upper	Pvalue_EURO	Type	R2	variant_id	chromosome	base_pair_location	effec_allele	other_allele	effect_allele_frequency	beta	standard_error	p_value
rs187540244	1	11224327	EXOSC10	G	A	0.995	0.088	0.059	0.118	4.90E-09	Proxy	1	rs115976717	1	11134005	T	C	0.995551	0.0887143	0.0149744	3.10E-09
rs66731853	1	20916238	CDA	G	A	0.683	0.018	0.014	0.022	3.30E-16	Existing	NA	NA	NA	NA	NA	NA	NA	NA	NA	NA
rs17185038	1	28219658	RPA2	C	G	0.935	0.025	0.017	0.033	1.20E-09	Existing	NA	NA	NA	NA	NA	NA	NA	NA	NA	NA
rs6669563	1	32279629	SPOCD1	G	A	0.562	-0.018	-0.023	-0.014	8.90E-19	Existing	NA	NA	NA	NA	NA	NA	NA	NA	NA	NA
rs3768321	1	40035928	PABPC4	G	T	0.81	0.015	0.01	0.02	5.00E-09	Existing	NA	NA	NA	NA	NA	NA	NA	NA	NA	NA
1:41236837_CT_C	1	41236837	NFYC	CT	C	0.775	-0.016	-0.021	-0.011	1.80E-10	Proxy	0.913026	rs4660457	1	41239793	A	G	0.77039	-0.0140161	0.00237782	3.80E-09
rs41269079	1	45252015	BEST4	T	A	0.811	-0.015	-0.021	-0.01	3.60E-09	Existing	NA	NA	NA	NA	NA	NA	NA	NA	NA	NA
rs139795227	1	92842367	RPAP2	A	C	0.986	-0.061	-0.078	-0.044	4.90E-12	Existing	NA	NA	NA	NA	NA	NA	NA	NA	NA	NA
rs4498805	1	110910397	SLC16A4	G	T	0.453	-0.015	-0.019	-0.011	1.00E-13	Existing	NA	NA	NA	NA	NA	NA	NA	NA	NA	NA
rs3838300	1	114442355	MAGI3	C	CA	0.82	0.033	0.028	0.038	2.90E-35	Proxy	0.967352	rs17464525	1	114443899	G	A	0.819077	0.0324422	0.00259325	6.60E-36
rs11579626	1	146741960	CHD1L	A	C	0.915	-0.025	-0.032	-0.018	1.00E-11	Existing	NA	NA	NA	NA	NA	NA	NA	NA	NA	NA
rs61818036	1	151364199	PSMB4	G	A	0.176	0.02	0.014	0.025	3.40E-12	Existing	NA	NA	NA	NA	NA	NA	NA	NA	NA	NA
rs932002	1	226577306	PARP1	C	T	0.849	0.039	0.033	0.045	2.40E-40	Existing	NA	NA	NA	NA	NA	NA	NA	NA	NA	NA
rs9752694	2	17874177	SMC6	C	G	0.571	0.015	0.011	0.019	2.40E-12	Proxy	0.996107	rs2710660	2	17860983	C	T	0.566469	0.0138724	0.00203266	8.80E-12
rs56178008	2	29098543	TRMT61B	T	A	0.563	-0.014	-0.019	-0.01	3.80E-12	Existing	NA	NA	NA	NA	NA	NA	NA	NA	NA	NA
rs12615793	2	54475914	ACYP2	G	A	0.86	-0.045	-0.051	-0.039	1.00E-51	Existing	NA	NA	NA	NA	NA	NA	NA	NA	NA	NA
rs202034370	2	54488018		T	TA	0.975	0.106	0.093	0.119	2.90E-57	Non-existing	NA	NA	NA	NA	NA	NA	NA	NA	NA	NA
rs12613375	2	58984109	LINC01122	C	T	0.862	-0.019	-0.025	-0.013	1.40E-10	Existing	NA	NA	NA	NA	NA	NA	NA	NA	NA	NA
rs775145631	2	210667432	UNC80	TC	T	0.409	0.027	0.023	0.031	4.20E-38	Proxy	0.992293	rs1558438	2	210670965	G	A	0.593358	-0.0273107	0.002037	5.50E-41
rs35671754	2	216220870	ATIC	G	T	0.704	-0.012	-0.017	-0.008	5.90E-08	Existing	NA	NA	NA	NA	NA	NA	NA	NA	NA	NA
rs869785	3	24347800	THRB	T	C	0.328	0.015	0.011	0.019	9.20E-12	Existing	NA	NA	NA	NA	NA	NA	NA	NA	NA	NA
rs575032615	3	47638657	SMARCC1	A	G	0.985	-0.062	-0.079	-0.045	2.10E-12	Proxy	0.906592	rs145943094	3	47881942	C	T	0.983598	-0.0565272	0.00787001	6.80E-13
3:49959570_CA_C	3	49959570	MST1R	CA	C	0.483	0.017	0.013	0.021	3.80E-16	Proxy	0.987522	rs2230590	3	49936102	T	C	0.489103	0.0158022	0.00200806	3.60E-15
rs78491606	3	72891547	SHQ1	A	C	0.982	0.073	0.059	0.088	1.70E-22	Existing	NA	NA	NA	NA	NA	NA	NA	NA	NA	NA
rs13062095	3	101267385	SENP7	T	C	0.672	-0.014	-0.018	-0.009	5.70E-10	Existing	NA	NA	NA	NA	NA	NA	NA	NA	NA	NA
rs6776756	3	128215821	GATA2	G	A	0.402	0.018	0.014	0.022	2.70E-17	Existing	NA	NA	NA	NA	NA	NA	NA	NA	NA	NA
rs2811491	3	128353950		C	A	0.392	-0.016	-0.02	-0.012	1.00E-13	Existing	NA	NA	NA	NA	NA	NA	NA	NA	NA	NA
3:138398778_TA_T	3	138398778	PIK3CB	TA	T	0.441	-0.014	-0.019	-0.01	6.60E-12	Proxy	0.906231	rs361063	3	138404378	C	A	0.459425	-0.0137459	0.00201449	8.90E-12
rs201009932	3	160086718	SMC4	T	TA	0.991	0.076	0.053	0.099	1.70E-10	Non-existing	NA	NA	NA	NA	NA	NA	NA	NA	NA	NA
rs41272947	3	160119525		G	A	0.458	0.016	0.012	0.021	1.90E-15	Existing	NA	NA	NA	NA	NA	NA	NA	NA	NA	NA
rs2293607	3	169482335	TERC	T	C	0.758	0.095	0.09	0.099	<1.0E-314	Existing	NA	NA	NA	NA	NA	NA	NA	NA	NA	NA
rs146546514	3	169553070		C	A	0.983	-0.082	-0.099	-0.065	3.80E-22	Existing	NA	NA	NA	NA	NA	NA	NA	NA	NA	NA
rs753936006	4	2191750	POLN	CAAAAA	C	0.886	0.024	0.017	0.03	7.30E-12	Proxy	0.949446	rs2181396	4	2174482	A	G	0.109118	-0.0242539	0.00328112	1.40E-13
rs871134	4	7044380	CCDC96	C	T	0.431	0.018	0.014	0.022	2.20E-18	Existing	NA	NA	NA	NA	NA	NA	NA	NA	NA	NA
rs13129697	4	9926967	SLC2A9	T	G	0.721	-0.017	-0.021	-0.012	5.20E-13	Existing	NA	NA	NA	NA	NA	NA	NA	NA	NA	NA
rs4695407	4	48843372	OCIAD1	A	G	0.492	-0.014	-0.019	-0.01	2.40E-12	Existing	NA	NA	NA	NA	NA	NA	NA	NA	NA	NA
rs35500378	4	122729413	EXOSC9	CACTT	C	0.611	0.014	0.01	0.018	1.00E-10	Proxy	1	rs10023020	4	122724604	G	A	0.612405	0.0142535	0.00206034	4.60E-12
rs4435700	4	164020174	NAF1	C	A	0.235	-0.053	-0.058	-0.048	2.50E-102	Proxy	0.994326	rs4691069	4	164020815	C	T	0.225956	-0.0531884	0.00238866	7.70E-110
rs113580095	4	164065720		A	G	0.998	0.368	0.322	0.415	2.90E-55	Existing	NA	NA	NA	NA	NA	NA	NA	NA	NA	NA
rs72631678	4	164102715		G	A	0.588	-0.033	-0.037	-0.029	2.20E-55	Existing	NA	NA	NA	NA	NA	NA	NA	NA	NA	NA
rs9990898	4	164149124		T	C	0.857	-0.032	-0.038	-0.026	6.60E-27	Existing	NA	NA	NA	NA	NA	NA	NA	NA	NA	NA
rs112951499	5	50697	LOC105374602	A	AAACCCT	0.937	-0.034	-0.043	-0.025	1.30E-13	Non-existing	NA	NA	NA	NA	NA	NA	NA	NA	NA	NA
rs138895564	5	1272074	TERT	C	T	0.991	-0.18	-0.202	-0.158	4.80E-58	Existing	NA	NA	NA	NA	NA	NA	NA	NA	NA	NA
rs575928023	5	1285213		C	T	0.99	-0.089	-0.11	-0.069	3.40E-17	Non-existing	NA	NA	NA	NA	NA	NA	NA	NA	NA	NA
rs7705526	5	1285974		C	A	0.673	-0.079	-0.083	-0.074	9.10E-272	Existing	NA	NA	NA	NA	NA	NA	NA	NA	NA	NA
rs112290073	5	1286032		G	A	0.988	-0.139	-0.158	-0.12	5.10E-45	Existing	NA	NA	NA	NA	NA	NA	NA	NA	NA	NA
rs2853677	5	1287194		G	A	0.424	0.055	0.05	0.059	4.80E-150	Existing	NA	NA	NA	NA	NA	NA	NA	NA	NA	NA
rs115451758	5	1289277		G	A	0.99	0.085	0.066	0.105	3.70E-17	Existing	NA	NA	NA	NA	NA	NA	NA	NA	NA	NA
rs34094720	5	1293767		G	A	0.995	-0.155	-0.183	-0.127	8.00E-28	Existing	NA	NA	NA	NA	NA	NA	NA	NA	NA	NA
rs61748181	5	1294166		C	T	0.971	0.059	0.047	0.071	1.40E-22	Existing	NA	NA	NA	NA	NA	NA	NA	NA	NA	NA
rs33987166	5	1296758		T	C	0.975	-0.097	-0.11	-0.083	5.70E-47	Existing	NA	NA	NA	NA	NA	NA	NA	NA	NA	NA
5:1303867_CT_C	5	1303867		CT	C	0.995	-0.141	-0.171	-0.111	2.10E-20	Non-existing	NA	NA	NA	NA	NA	NA	NA	NA	NA	NA
rs79717857	5	1319997		C	A	0.974	-0.051	-0.064	-0.038	3.20E-14	Existing	NA	NA	NA	NA	NA	NA	NA	NA	NA	NA
rs115251750	5	1349864		G	A	0.965	-0.034	-0.045	-0.023	1.20E-09	Existing	NA	NA	NA	NA	NA	NA	NA	NA	NA	NA
rs113206288	5	1611683		A	G	0.853	-0.023	-0.028	-0.017	1.30E-14	Proxy	1	rs72717589	5	1612043	T	A	0.849823	-0.0208953	0.00280009	8.50E-14
5:78951569_GT_G	5	78951569	TENT2 (PAPD4)	GT	G	0.899	0.024	0.017	0.031	1.20E-11	Proxy	1	rs3829808	5	78909324	T	G	0.898498	0.0241905	0.00335118	5.30E-13
rs72801474	5	132444128	HSPA4	G	A	0.912	0.021	0.014	0.028	2.60E-09	Existing	NA	NA	NA	NA	NA	NA	NA	NA	NA	NA
rs34255404	5	138935580	UBE2D2	G	A	0.943	-0.038	-0.047	-0.029	1.10E-16	Existing	NA	NA	NA	NA	NA	NA	NA	NA	NA	NA
rs80324517	6	204031	LOC285766	G	A	0.952	-0.04	-0.049	-0.03	1.10E-16	Existing	NA	NA	NA	NA	NA	NA	NA	NA	NA	NA
rs55965437	6	31797769	PRRC2A	A	AAAGTT	0.641	0.028	0.024	0.032	4.20E-38	Proxy	0.977203	rs2763979	6	31794592	C	T	0.640279	0.0277713	0.00208092	1.30E-40
rs154979	6	32890939	HLA-DMB	C	A	0.971	-0.044	-0.056	-0.032	3.90E-13	Existing	NA	NA	NA	NA	NA	NA	NA	NA	NA	NA
rs9398196	6	109601554	CCDC162P	A	G	0.48	0.014	0.01	0.018	1.10E-11	Existing	NA	NA	NA	NA	NA	NA	NA	NA	NA	NA
rs117247304	7	69010	LOC102723672	G	A	0.976	0.065	0.049	0.081	3.10E-16	Non-existing	NA	NA	NA	NA	NA	NA	NA	NA	NA	NA
rs13230646	7	23930316	STK31	T	C	0.751	0.017	0.012	0.021	2.30E-12	Existing	NA	NA	NA	NA	NA	NA	NA	NA	NA	NA
rs11769630	7	50257703	IKZF1	T	A	0.928	0.026	0.018	0.034	4.80E-11	Existing	NA	NA	NA	NA	NA	NA	NA	NA	NA	NA
rs2538745	7	76310784	UPK3B	T	C	0.397	0.012	0.008	0.016	4.80E-09	Existing	NA	NA	NA	NA	NA	NA	NA	NA	NA	NA
rs2056726	7	99780283	STAG3	G	A	0.786	0.023	0.018	0.027	1.70E-19	Existing	NA	NA	NA	NA	NA	NA	NA	NA	NA	NA
rs609953	7	123422444	RNU6-2	T	A	0.618	-0.013	-0.017	-0.009	5.50E-10	Proxy	0.995952	rs600420	7	123408050	G	A	0.613677	-0.0131276	0.00205196	1.60E-10
rs7790856	7	124459852	POT1	C	T	0.711	0.043	0.039	0.048	1.80E-80	Existing	NA	NA	NA	NA	NA	NA	NA	NA	NA	NA
rs117811540	7	124569916		G	A	0.992	-0.145	-0.168	-0.121	1.30E-33	Existing	NA	NA	NA	NA	NA	NA	NA	NA	NA	NA
rs36101328	7	124601146		C	CA	0.515	0.031	0.026	0.035	3.30E-43	Non-existing	NA	NA	NA	NA	NA	NA	NA	NA	NA	NA
rs4731541	7	128678236	TNPO3	C	G	0.375	0.02	0.016	0.025	1.60E-21	Existing	NA	NA	NA	NA	NA	NA	NA	NA	NA	NA
rs11556924	7	129663496	ZC3HC1	C	T	0.624	-0.013	-0.017	-0.009	5.60E-10	Existing	NA	NA	NA	NA	NA	NA	NA	NA	NA	NA
rs138061125	7	159079192	VIPR2	G	A	0.97	-0.044	-0.056	-0.032	2.00E-13	Existing	NA	NA	NA	NA	NA	NA	NA	NA	NA	NA
rs1985369	7	159119220		A	G	0.132	0.031	0.025	0.037	2.40E-23	Existing	NA	NA	NA	NA	NA	NA	NA	NA	NA	NA
rs2306646	8	21846586	XPO7	G	C	0.441	0.021	0.017	0.025	4.20E-24	Existing	NA	NA	NA	NA	NA	NA	NA	NA	NA	NA
rs762679	8	48885436	MCM4	T	A	0.143	-0.031	-0.037	-0.025	4.30E-26	Existing	NA	NA	NA	NA	NA	NA	NA	NA	NA	NA
rs564224004	8	56667353	TGS1	C	CATATATTAT	0.115	0.03	0.023	0.036	1.20E-19	Proxy	0.990268	rs6995712	8	56661527	G	A	0.110692	0.0301124	0.00318774	3.50E-21
rs7012816	8	70964743	PRDM14	G	A	0.87	-0.017	-0.023	-0.011	4.40E-08	Existing	NA	NA	NA	NA	NA	NA	NA	NA	NA	NA
rs10112752	8	73958718	TERF1	G	A	0.57	0.029	0.025	0.033	9.90E-44	Existing	NA	NA	NA	NA	NA	NA	NA	NA	NA	NA
rs540491189	8	74150379		G	T	0.998	-0.188	-0.234	-0.141	2.70E-15	Proxy	1	rs561419271	8	74020959	T	C	0.998905	0.0246006	0.0335678	0.46
rs1023767	8	95530969	VIRMA	G	A	0.762	0.018	0.014	0.023	4.30E-14	Existing	NA	NA	NA	NA	NA	NA	NA	NA	NA	NA
rs4742448	9	826585	DMRT1	C	G	0.531	-0.016	-0.02	-0.012	5.50E-14	Existing	NA	NA	NA	NA	NA	NA	NA	NA	NA	NA
rs11557154	9	34107505	DCAF12	C	T	0.87	0.035	0.029	0.041	3.60E-30	Existing	NA	NA	NA	NA	NA	NA	NA	NA	NA	NA
rs4743037	9	109639970	ZNF462	C	T	0.769	-0.016	-0.021	-0.011	1.40E-10	Existing	NA	NA	NA	NA	NA	NA	NA	NA	NA	NA
rs762222726	10	5816070	ASB13	CAAACAT	C	0.399	0.019	0.015	0.023	7.30E-19	Proxy	0.991029	rs10752110	10	5837038	T	C	0.403051	0.0179893	0.00204123	1.20E-18
rs12572897	10	96114835	NOC3L	G	A	0.87	0.034	0.028	0.04	4.00E-27	Existing	NA	NA	NA	NA	NA	NA	NA	NA	NA	NA
10:101274251_CT_C	10	101274251	NKX2-3	CT	C	0.62	0.023	0.019	0.028	3.70E-28	Proxy	1	rs10883358	10	101273857	C	T	0.620304	0.0221491	0.00205543	4.50E-27
rs11190184	10	101368199		G	C	0.716	0.017	0.012	0.021	3.50E-13	Existing	NA	NA	NA	NA	NA	NA	NA	NA	NA	NA
rs4919611	10	103894939	PPRC1	C	A	0.113	0.027	0.021	0.034	1.00E-16	Existing	NA	NA	NA	NA	NA	NA	NA	NA	NA	NA
rs10748858	10	105639514	STN1 (OBFC1)	T	G	0.595	-0.041	-0.045	-0.037	3.30E-84	Existing	NA	NA	NA	NA	NA	NA	NA	NA	NA	NA
rs9419958	10	105675946		T	C	0.139	0.081	0.075	0.087	6.40E-155	Existing	NA	NA	NA	NA	NA	NA	NA	NA	NA	NA
rs182641927	10	105805039		C	T	0.996	-0.195	-0.229	-0.16	3.30E-28	Non-existing	NA	NA	NA	NA	NA	NA	NA	NA	NA	NA
rs939916	11	202253	ODF3	G	A	0.33	-0.024	-0.028	-0.019	6.30E-26	Existing	NA	NA	NA	NA	NA	NA	NA	NA	NA	NA
rs1609812	11	5247141	HBB	G	A	0.16	-0.046	-0.052	-0.041	6.30E-59	Existing	NA	NA	NA	NA	NA	NA	NA	NA	NA	NA
rs334	11	5248232		T	A	0.998	-0.665	-0.989	-0.342	5.60E-05	Existing	NA	NA	NA	NA	NA	NA	NA	NA	NA	NA
rs10840270	11	9629553	WEE1	C	G	0.344	-0.015	-0.019	-0.011	1.40E-11	Existing	NA	NA	NA	NA	NA	NA	NA	NA	NA	NA
rs2293579	11	47440758	PSMC3	G	A	0.614	0.013	0.009	0.018	2.90E-10	Existing	NA	NA	NA	NA	NA	NA	NA	NA	NA	NA
rs141379009	11	108149207	ATM	T	G	0.974	0.092	0.079	0.104	2.80E-46	Existing	NA	NA	NA	NA	NA	NA	NA	NA	NA	NA
rs611646	11	108177097		T	A	0.591	0.038	0.033	0.042	1.30E-71	Existing	NA	NA	NA	NA	NA	NA	NA	NA	NA	NA
rs6590343	11	128500215	FLI1	A	G	0.484	-0.012	-0.016	-0.008	6.50E-09	Existing	NA	NA	NA	NA	NA	NA	NA	NA	NA	NA
rs10845387	12	11757743	LINC01252	G	A	0.647	0.014	0.01	0.019	4.60E-11	Existing	NA	NA	NA	NA	NA	NA	NA	NA	NA	NA
rs12369950	12	24762109	LINC00477	T	C	0.859	0.018	0.012	0.024	2.50E-09	Existing	NA	NA	NA	NA	NA	NA	NA	NA	NA	NA
rs79977579	12	54694560	SMUG1	C	A	0.904	-0.029	-0.036	-0.022	4.80E-17	Existing	NA	NA	NA	NA	NA	NA	NA	NA	NA	NA
rs1907702	12	88955469	KITLG	G	A	0.233	-0.014	-0.019	-0.009	1.20E-08	Existing	NA	NA	NA	NA	NA	NA	NA	NA	NA	NA
rs10774625	12	111910219	SH2B3	A	G	0.476	-0.016	-0.02	-0.012	4.30E-14	Existing	NA	NA	NA	NA	NA	NA	NA	NA	NA	NA
rs76666449	12	120904895	SRSF9	T	C	0.899	-0.03	-0.037	-0.023	1.20E-18	Existing	NA	NA	NA	NA	NA	NA	NA	NA	NA	NA
rs4758644	12	122943915	ZCCHC8	A	C	0.269	0.017	0.012	0.022	6.90E-13	Existing	NA	NA	NA	NA	NA	NA	NA	NA	NA	NA
rs1727302	12	123632930	MPHOSPH9	G	A	0.259	-0.02	-0.025	-0.016	3.50E-17	Existing	NA	NA	NA	NA	NA	NA	NA	NA	NA	NA
rs79228077	12	133046343	MUC8	G	T	0.369	0.015	0.01	0.019	2.80E-10	Non-existing	NA	NA	NA	NA	NA	NA	NA	NA	NA	NA
rs1332941	13	41695100	KBTBD6	A	G	0.18	-0.024	-0.03	-0.019	2.10E-17	Existing	NA	NA	NA	NA	NA	NA	NA	NA	NA	NA
rs35017269	13	73340177	DIS3	G	A	0.984	-0.065	-0.082	-0.049	1.10E-14	Existing	NA	NA	NA	NA	NA	NA	NA	NA	NA	NA
rs3093888	14	20812951	TEP1	G	A	0.949	0.029	0.019	0.038	1.10E-09	Existing	NA	NA	NA	NA	NA	NA	NA	NA	NA	NA
rs73581419	14	21941148	RAB2B	C	T	0.893	-0.024	-0.03	-0.017	7.60E-13	Existing	NA	NA	NA	NA	NA	NA	NA	NA	NA	NA
rs12884911	14	65027871	PPP1R36	C	T	0.497	0.014	0.01	0.018	3.00E-11	Existing	NA	NA	NA	NA	NA	NA	NA	NA	NA	NA
rs762810	14	65544367	MAX	C	A	0.648	0.02	0.016	0.024	3.90E-20	Existing	NA	NA	NA	NA	NA	NA	NA	NA	NA	NA
rs137901416	14	73418095	DCAF4	G	A	0.9	-0.045	-0.052	-0.039	1.50E-40	Proxy	1	rs56905972	14	73419460	T	A	0.899644	-0.0456063	0.00332014	6.20E-43
rs1007934	14	73463479		G	A	0.595	0.023	0.019	0.027	3.70E-28	Existing	NA	NA	NA	NA	NA	NA	NA	NA	NA	NA
14:91970514_GA_G	14	91970514	PPP4R3A	GA	G	0.544	-0.018	-0.022	-0.014	8.10E-19	Proxy	0.977839	rs10142353	14	91919973	G	C	0.546732	-0.0191061	0.00200443	1.50E-21
rs1957937	14	96181360	TCL1A	A	T	0.84	-0.02	-0.026	-0.015	7.80E-13	Existing	NA	NA	NA	NA	NA	NA	NA	NA	NA	NA
rs17677991	15	42032383	MGA	C	G	0.658	-0.022	-0.026	-0.018	7.80E-24	Existing	NA	NA	NA	NA	NA	NA	NA	NA	NA	NA
rs181647350	15	50379219	ATP8B4	T	C	0.761	0.034	0.029	0.039	2.60E-44	Proxy	1	rs12909131	15	50387678	C	T	0.761018	0.0328966	0.00235189	1.90E-44
rs1980240	15	56774018	TEX9	A	C	0.595	-0.013	-0.017	-0.009	4.70E-10	Existing	NA	NA	NA	NA	NA	NA	NA	NA	NA	NA
rs5742915	15	74336633	PML	T	C	0.554	-0.02	-0.024	-0.016	7.80E-23	Existing	NA	NA	NA	NA	NA	NA	NA	NA	NA	NA
rs80116508	16	3650970	SLX4	G	A	0.938	0.033	0.024	0.041	2.00E-14	Existing	NA	NA	NA	NA	NA	NA	NA	NA	NA	NA
rs11646283	16	9073060	USP7	T	C	0.589	-0.015	-0.019	-0.011	2.40E-12	Existing	NA	NA	NA	NA	NA	NA	NA	NA	NA	NA
rs182059586	16	14652220	PARN	T	C	0.975	0.059	0.046	0.073	8.60E-18	Existing	NA	NA	NA	NA	NA	NA	NA	NA	NA	NA
rs450962	16	28413517	EIF3CL	A	G	0.716	-0.014	-0.019	-0.009	2.90E-08	Non-existing	NA	NA	NA	NA	NA	NA	NA	NA	NA	NA
rs8053839	16	48390512	LONP2	G	T	0.458	0.015	0.011	0.019	5.90E-13	Existing	NA	NA	NA	NA	NA	NA	NA	NA	NA	NA
rs12447324	16	50089038	PAPD5	C	A	0.803	-0.015	-0.021	-0.01	1.10E-08	Non-existing	NA	NA	NA	NA	NA	NA	NA	NA	NA	NA
rs76219171	16	50188929		G	A	0.942	-0.036	-0.044	-0.027	4.70E-16	Existing	NA	NA	NA	NA	NA	NA	NA	NA	NA	NA
rs28711261	16	67617186	ACD	A	G	0.867	-0.018	-0.024	-0.012	5.90E-09	Existing	NA	NA	NA	NA	NA	NA	NA	NA	NA	NA
rs139438549	16	67692863		T	C	0.999	-0.28	-0.343	-0.216	5.70E-18	Existing	NA	NA	NA	NA	NA	NA	NA	NA	NA	NA
rs142507451	16	67694044		C	T	0.997	0.151	0.113	0.189	8.00E-15	Existing	NA	NA	NA	NA	NA	NA	NA	NA	NA	NA
rs528301822	16	69403012	TERF2	A	T	0.711	-0.023	-0.028	-0.019	2.40E-24	Proxy	0.995202	rs35124791	16	69400207	T	G	0.714307	-0.0233266	0.00220989	4.80E-26
rs62053340	16	69987764	EXOSC6	C	T	0.617	0.021	0.017	0.025	1.50E-22	Proxy	0.948788	rs12922893	16	70089979	C	T	0.628679	0.0187638	0.00208129	2.00E-19
rs529549411	16	70390510		C	T	0.994	0.09	0.06	0.119	4.70E-09	Existing	NA	NA	NA	NA	NA	NA	NA	NA	NA	NA
rs34003787	16	73071381	ZFHX3	C	T	0.912	0.024	0.016	0.031	1.80E-10	Existing	NA	NA	NA	NA	NA	NA	NA	NA	NA	NA
rs183553155	16	74491239	RFWD3	G	A	0.989	-0.072	-0.093	-0.052	2.00E-12	Existing	NA	NA	NA	NA	NA	NA	NA	NA	NA	NA
rs11866592	16	74654396		G	A	0.858	-0.034	-0.04	-0.028	3.70E-31	Existing	NA	NA	NA	NA	NA	NA	NA	NA	NA	NA
rs7193541	16	74664743		T	C	0.583	0.022	0.018	0.026	7.20E-26	Existing	NA	NA	NA	NA	NA	NA	NA	NA	NA	NA
rs2303262	16	82203758	MPHOSPH6	C	T	0.223	0.047	0.042	0.052	1.80E-81	Existing	NA	NA	NA	NA	NA	NA	NA	NA	NA	NA
rs62046862	16	88073029	BANP	C	A	0.479	-0.024	-0.028	-0.02	3.60E-30	Non-existing	NA	NA	NA	NA	NA	NA	NA	NA	NA	NA
rs35216338	16	88103010		C	T	0.96	-0.044	-0.054	-0.034	2.80E-17	Existing	NA	NA	NA	NA	NA	NA	NA	NA	NA	NA
rs9923119	16	90153815	PRDM7	T	C	0.75	-0.018	-0.022	-0.013	1.90E-12	Non-existing	NA	NA	NA	NA	NA	NA	NA	NA	NA	NA
rs7218033	17	1694247	RPA1	C	T	0.747	0.023	0.018	0.027	5.10E-21	Existing	NA	NA	NA	NA	NA	NA	NA	NA	NA	NA
rs5030755	17	1782952		A	G	0.887	-0.03	-0.036	-0.024	8.00E-21	Existing	NA	NA	NA	NA	NA	NA	NA	NA	NA	NA
rs4724	17	7760397	CTC1	G	A	0.883	0.056	0.05	0.062	2.10E-64	Existing	NA	NA	NA	NA	NA	NA	NA	NA	NA	NA
rs75664430	17	8064779		C	G	0.752	0.023	0.018	0.028	2.30E-22	Existing	NA	NA	NA	NA	NA	NA	NA	NA	NA	NA
rs111527438	17	29252703	ADAP2	T	C	0.649	-0.013	-0.017	-0.009	1.70E-09	Existing	NA	NA	NA	NA	NA	NA	NA	NA	NA	NA
rs62079650	17	41401261	BRCA1	A	C	0.266	0.023	0.017	0.028	1.70E-15	Non-existing	NA	NA	NA	NA	NA	NA	NA	NA	NA	NA
rs12941945	17	41448228		A	G	0.832	0.026	0.021	0.032	7.10E-21	Existing	NA	NA	NA	NA	NA	NA	NA	NA	NA	NA
rs34405642	17	65741012	NOL11	G	GA	0.415	-0.012	-0.017	-0.008	2.40E-08	Non-existing	NA	NA	NA	NA	NA	NA	NA	NA	NA	NA
rs2069536	17	74001106	TEN1	A	G	0.25	0.015	0.01	0.02	2.20E-10	Existing	NA	NA	NA	NA	NA	NA	NA	NA	NA	NA
rs1143697	17	76178748	TK1	T	C	0.537	-0.014	-0.018	-0.01	5.50E-12	Existing	NA	NA	NA	NA	NA	NA	NA	NA	NA	NA
rs144204502	17	76183233		C	T	0.987	0.101	0.083	0.12	3.40E-27	Existing	NA	NA	NA	NA	NA	NA	NA	NA	NA	NA
rs9952504	18	657458	TYMS	A	G	0.958	0.058	0.047	0.069	2.80E-25	Existing	NA	NA	NA	NA	NA	NA	NA	NA	NA	NA
rs3891167	18	658423		A	G	0.747	0.044	0.039	0.049	3.70E-71	Existing	NA	NA	NA	NA	NA	NA	NA	NA	NA	NA
rs111811424	18	674579		C	T	0.914	-0.04	-0.047	-0.033	5.20E-28	Existing	NA	NA	NA	NA	NA	NA	NA	NA	NA	NA
rs2741181	18	689437		C	T	0.913	0.049	0.041	0.056	3.70E-40	Existing	NA	NA	NA	NA	NA	NA	NA	NA	NA	NA
rs116863223	18	709396		G	A	0.988	0.082	0.064	0.101	4.10E-18	Existing	NA	NA	NA	NA	NA	NA	NA	NA	NA	NA
rs78694226	18	710980		G	A	0.992	0.066	0.043	0.089	1.60E-08	Existing	NA	NA	NA	NA	NA	NA	NA	NA	NA	NA
rs79824385	18	41982379	LINC01478	T	A	0.87	-0.032	-0.038	-0.026	4.30E-26	Existing	NA	NA	NA	NA	NA	NA	NA	NA	NA	NA
rs8088824	18	42151261		C	T	0.237	-0.025	-0.03	-0.02	5.60E-25	Existing	NA	NA	NA	NA	NA	NA	NA	NA	NA	NA
rs2276182	18	51798047	POLI	C	G	0.597	-0.024	-0.028	-0.02	2.60E-30	Existing	NA	NA	NA	NA	NA	NA	NA	NA	NA	NA
rs6565924	18	74691225	ZNF236	A	G	0.639	-0.012	-0.016	-0.008	4.10E-08	Existing	NA	NA	NA	NA	NA	NA	NA	NA	NA	NA
rs1879100	18	77985740	PARD6G	C	T	0.138	0.019	0.013	0.025	9.30E-10	Proxy	0.984369	rs1879102	18	77985759	C	G	0.134756	0.0180487	0.00294063	8.40E-10
rs80337039	19	4105089	MAP2K2	G	T	0.994	-0.085	-0.112	-0.058	6.90E-10	Existing	NA	NA	NA	NA	NA	NA	NA	NA	NA	NA
rs35601737	19	13220703	TRMT1	C	G	0.704	0.014	0.01	0.019	1.80E-10	Existing	NA	NA	NA	NA	NA	NA	NA	NA	NA	NA
rs8105767	19	22215441	ZNF208	A	G	0.705	-0.033	-0.038	-0.029	1.90E-48	Existing	NA	NA	NA	NA	NA	NA	NA	NA	NA	NA
rs4530278	19	33752994	CEBPA	G	T	0.402	-0.013	-0.017	-0.009	9.60E-10	Existing	NA	NA	NA	NA	NA	NA	NA	NA	NA	NA
rs429358	19	45411941	APOE	T	C	0.846	-0.017	-0.023	-0.011	2.30E-09	Existing	NA	NA	NA	NA	NA	NA	NA	NA	NA	NA
rs11084431	19	56708667	ZSCAN5B	G	A	0.396	0.012	0.008	0.016	2.60E-08	Existing	NA	NA	NA	NA	NA	NA	NA	NA	NA	NA
rs8102497	19	57370055	PEG3	G	A	0.568	0.015	0.011	0.019	8.00E-13	Existing	NA	NA	NA	NA	NA	NA	NA	NA	NA	NA
rs1291143	20	35525640	SAMHD1	A	C	0.151	-0.049	-0.055	-0.043	1.20E-63	Existing	NA	NA	NA	NA	NA	NA	NA	NA	NA	NA
rs112802859	20	35549787		C	A	0.905	-0.028	-0.035	-0.021	3.70E-15	Non-existing	NA	NA	NA	NA	NA	NA	NA	NA	NA	NA
rs6030416	20	35584624		T	G	0.136	0.033	0.027	0.039	2.00E-28	Existing	NA	NA	NA	NA	NA	NA	NA	NA	NA	NA
rs544699357	20	41997057	SRSF6	C	T	0.998	-0.172	-0.222	-0.123	8.10E-12	Non-existing	NA	NA	NA	NA	NA	NA	NA	NA	NA	NA
rs577449057	20	62236709	RTEL1	A	G	0.995	0.154	0.119	0.19	2.80E-17	Non-existing	NA	NA	NA	NA	NA	NA	NA	NA	NA	NA
rs2259797	20	62272248		T	C	0.907	0.083	0.076	0.09	2.50E-115	Existing	NA	NA	NA	NA	NA	NA	NA	NA	NA	NA
rs41308088	20	62293118		C	T	0.919	-0.047	-0.054	-0.039	1.60E-34	Existing	NA	NA	NA	NA	NA	NA	NA	NA	NA	NA
rs187013287	20	62298374		A	T	0.997	0.275	0.23	0.32	2.10E-33	Existing	NA	NA	NA	NA	NA	NA	NA	NA	NA	NA
rs8114049	20	62310806		C	T	0.331	0.043	0.038	0.047	1.40E-83	Existing	NA	NA	NA	NA	NA	NA	NA	NA	NA	NA
rs35640778	20	62321128		G	A	0.979	0.21	0.196	0.223	7.00E-190	Existing	NA	NA	NA	NA	NA	NA	NA	NA	NA	NA
20:62321690_GAGA_G	20	62321690		GAGA	G	0.996	-0.122	-0.156	-0.087	6.70E-12	Non-existing	NA	NA	NA	NA	NA	NA	NA	NA	NA	NA
rs115610405	20	62325833		C	A	0.981	0.111	0.097	0.126	4.60E-51	Existing	NA	NA	NA	NA	NA	NA	NA	NA	NA	NA
rs55765053	20	62328480		C	T	0.934	-0.022	-0.03	-0.014	5.10E-08	Existing	NA	NA	NA	NA	NA	NA	NA	NA	NA	NA
rs3761121	20	62342695		T	C	0.878	-0.02	-0.026	-0.014	1.10E-10	Existing	NA	NA	NA	NA	NA	NA	NA	NA	NA	NA
rs187577818	20	62358869		A	C	0.997	-0.302	-0.345	-0.26	8.60E-44	Existing	NA	NA	NA	NA	NA	NA	NA	NA	NA	NA
rs111527478	20	62678100		G	A	0.9	-0.023	-0.03	-0.016	2.90E-10	Non-existing	NA	NA	NA	NA	NA	NA	NA	NA	NA	NA
rs28502153	22	17469049	GAB4	C	A	0.622	0.022	0.017	0.026	3.60E-24	Existing	NA	NA	NA	NA	NA	NA	NA	NA	NA	NA
rs5845706	22	45779013	SMC1B	C	CA	0.644	-0.015	-0.02	-0.011	1.70E-12	Proxy	0.967173	rs6519847	22	45778382	C	T	0.642254	-0.0138894	0.0021021	3.90E-11
rs131796	22	50971639	TYMP	G	GA	0.236	0.025	0.02	0.03	5.20E-25	Non-existing	NA	NA	NA	NA	NA	NA	NA	NA	NA	NA
rs147424714	23	65225504	mir223	G	T	0.986	-0.062	-0.077	-0.048	6.70E-17	Existing	NA	NA	NA	NA	NA	NA	NA	NA	NA	NA
rs34014897	23	77097348	ATRX	A	ATT	0.49	0.011	0.008	0.015	8.40E-10	Non-existing	NA	NA	NA	NA	NA	NA	NA	NA	NA	NA
rs782080341	23	151870726	MAGEA6	T	C	0.837	-0.023	-0.028	-0.019	1.10E-23	Non-existing	NA	NA	NA	NA	NA	NA	NA	NA	NA	NA
rs4898396	23	154022818	DKC1	C	A	0.705	0.014	0.011	0.018	3.10E-14	Existing	NA	NA	NA	NA	NA	NA	NA	NA	NA	NA
